# Supplementary material for: Genome-Wide Association Study of Parasite Resistance to Gastrointestinal Nematodes in Corriedale Sheep
Source: Genes (Basel). 2022 Aug 27;13(9):1548. doi: 10.3390/genes13091548 (PMC9498675; doi:10.3390/genes13091548)
Supplement: Supplementary file 1 [file genes-13-01548-s001.zip › Table S1.xlsx]

## Sheet: GO
SNPs	Gene	Protein	GO terms
170	TIMP3	Metalloproteinase inhibitor 3	extracellular region [GO:0005576]; enzyme inhibitor activity [GO:0004857]; metal ion binding [GO:0046872]; metalloendopeptidase inhibitor activity [GO:0008191]
	TLR5	toll-like receptor 5 precursor	integral component of membrane [GO:0016021]; transmembrane signaling receptor activity [GO:0004888]; defense response to bacterium [GO:0042742]; inflammatory response [GO:0006954]; innate immune response [GO:0045087]; MyD88-dependent toll-like receptor signaling pathway [GO:0002755]; positive regulation of cytokine production [GO:0001819]; toll-like receptor 5 signaling pathway [GO:0034146]
	LEPR	Leptin receptor (OB receptor)	basolateral plasma membrane [GO:0016323]; lateral plasma membrane [GO:0016328]; receptor complex [GO:0043235]; leptin receptor activity [GO:0038021]; angiogenesis [GO:0001525]; bone growth [GO:0098868]; cholesterol metabolic process [GO:0008203]; energy homeostasis [GO:0097009]; glial cell proliferation [GO:0014009]; glucose homeostasis [GO:0042593]; glycogen metabolic process [GO:0005977]; negat…
	TLR9	Toll-like receptor 9 (CD antigen CD289)	early phagosome [GO:0032009]; endolysosome [GO:0036019]; endoplasmic reticulum [GO:0005783]; endoplasmic reticulum membrane [GO:0005789]; endosome [GO:0005768]; integral component of membrane [GO:0016021]; lysosome [GO:0005764]; pattern recognition receptor activity [GO:0038187]; protein homodimerization activity [GO:0042803]; siRNA binding [GO:0035197]; transmembrane signaling receptor activity …
507	SYNDIG1L	synapse differentiation-inducing gene protein 1-like	integral component of membrane [O:0016021]
	MGRN1	E3 ubiquitin-protein ligase MGRN1 isoform X1	metal ion binding [GO:0046872]
50K	INO80	Chromatin-remodeling ATPase INO80 (EC 3.6.4.-)	cytosol [GO:0005829]; Ino80 complex [GO:0031011]; nuclear body [GO:0016604]; alpha-tubulin binding [GO:0043014]; ATP binding [GO:0005524]; ATPase activity, acting on DNA [GO:0008094]; DNA binding [GO:0003677]; hydrolase activity [GO:0016787]; nucleosome-dependent ATPase activity [GO:0070615]; ATP-dependent chromatin remodeling [GO:0043044]; cellular response to ionizing radiation [GO:0071479]; do…
	TLN2	talin-2 isoform X3	cytoplasm [GO:0005737]; cytoskeleton [GO:0005856]; focal adhesion [GO:0005925]; ruffle [GO:0001726]; actin filament binding [GO:0051015]; structural constituent of cytoskeleton [GO:0005200]; cell adhesion [GO:0007155]
	TSHR	Thyrotropin receptor (Thyroid-stimulating hormone receptor) (TSH-R)	basolateral plasma membrane [GO:0016323]; integral component of membrane [GO:0016021]; plasma membrane [GO:0005886]; protein-containing complex binding [GO:0044877]; signaling receptor activity [GO:0038023]; thyroid-stimulating hormone receptor activity [GO:0004996]; adenylate cyclase-activating G protein-coupled receptor signaling pathway [GO:0007189]; adult locomotory behavior [GO:0008344]; B c…
	EIF2AK4	Non-specific serine/threonine protein kinase (EC 2.7.11.1)	ATP binding [GO:0005524]; eukaryotic translation initiation factor 2alpha kinase activity [GO:0004694]; protein serine kinase activity [GO:0106310]; protein threonine kinase activity [GO:0106311]; cellular response to amino acid starvation [GO:0034198]; cellular response to cold [GO:0070417]; DNA damage checkpoint [GO:0000077]; eiF2alpha phosphorylation in response to endoplasmic reticulum stress…
