# Supplementary material for: Genome-Wide Association Study of Parasite Resistance to Gastrointestinal Nematodes in Corriedale Sheep
Source: Genes (Basel). 2022 Aug 27;13(9):1548. doi: 10.3390/genes13091548 (PMC9498675; doi:10.3390/genes13091548)
Supplement: Supplementary file 1 [file genes-13-01548-s001.zip › Table S2.xlsx]

## Sheet: Hoja1
Table S2. Genomic estimated breeding value (GEBV) mean accuracies, standard deviations (SD), minimum (Min) and maximum (Max) using 170, 507 and 50K SNPs.
	Acc_GEBV_170a	Acc_GEBV_507b	Acc_GEBV_50Kc
Mean	0.58	0.57	0.57
SD	0.06	0.05	0.05
Min	0.35	0.35	0.2
Max	0.96	0.96	0.95
a N= 454 individuals
b N= 702 individuals
c N= 375 individuals
